# Supplementary material for: Humoral and cellular immune responses to COVID-19 mRNA vaccines in immunosuppressed liver transplant recipients
Source: Commun Med (Lond). 2024 Feb 26;4:30. doi: 10.1038/s43856-024-00448-4 (PMC10897323; doi:10.1038/s43856-024-00448-4)
Supplement: Supplementary file 4 — Supplementary Data 1 [file 43856_2024_448_MOESM4_ESM.xlsx]

## Sheet: Fig.1
Figure.1b
	Healthy																																												Liver transplant recipient
Donor ID	H01	H02	H03	H04	H05	H06	H07	H08	H09	H10	H11	H12	H13	H14	H15	H16	H17	H18	H19	H20	H21	H22	H23	H24	H25	H26	H27	H28	H29	H30	H31	H32	H33	H34	H35	H36	H37	H38	H39	H40	H41	H42	H43	H44	R01	R02	R03	R04	R05
pre	NA	NA	NA	NA	NA	NA	NA	NA	NA	NA	NA	NA	NA	NA	NA	NA	NA	NA	NA	100	100	100	100	100	100	100	100	100	100	100	100	100	100	110.401	100	100	100	100	100	100	100	100	100	100	NA	NA	100	NA	NA
1m after 2nd vaccination	NA	NA	NA	NA	NA	NA	NA	NA	NA	NA	NA	NA	NA	NA	NA	NA	NA	NA	NA	3050.1	10516	8869.7	7228.5	5925.6	7955.7	11508	11611	3149	7022.7	5899.1	5796.9	5665.4	3223.7	25695	5901.9	9148	7728.7	3079	10979	7710.8	4722.8	27002	10894	21131	709.15	146.04	2456.8	4062.2	8845.4
3m after 2nd vaccination	NA	NA	NA	NA	NA	NA	NA	NA	NA	NA	NA	NA	NA	NA	NA	NA	NA	NA	NA	2305.29	2910.26	3127.84	2817.45	5198.99	1850.14	NA	4670.16	1617.11	1020.2	3173.98	1922.15	2263.7	2253.94	2215.19	1397.39	5894.74	2219.89	1734.58	2831.91	6311.89	788.835	9446.8	1558.09	11675.4	804.267	333.61	3845.28	1460.19	1475.08
6m after 2nd vaccination	2715.16	9649.73	2369.37	2701.73	4470.21	2034.04	2260.37	1181.96	11706.9	4272.54	2600.89	2617.55	5397.05	2305.3	3097.3	1656.42	629.343	8019.52	10763.5	794.7	748.1	2669	1852	791.9	319.3	445.4	2847	6886	276.4	1164	988	1218	1025	1215	382.9	1479	1917	1500	811.6	743.2	749.4	1427	51463	6962	1001	1234	4418	1439	1640
1m after 3rd vaccination	176414	46117.2	28747.9	45313.9	116079	195186	45055.6	135898	128822	87360.3	104118	193220	84578	49607.6	128286	28735	20723.5	40664.9	128161	42846	32228.1	45621	21349.2	34782.8	14281.6	108684	106506	46905.4	34429.8	25319.4	30005.4	22744.2	23430.8	39024.6	20069.4	25823.7	33814.9	37398.9	154498	106090	49439.8	27307.8	136090	42257.9	12798.6	1271.83	150620	37314.1	92948
Figure.1c
	Mean	Upper limit	Lower limit
Age	0.2162	0.02222	1.44
Gender : female	0.08105	0.00741	0.5021
Year after transplant	0.1479	0.0104	1.372
Rejection after operation	0.02553	0.0004554	0.5321
Donor cadaver	0.9879	0.03301	14.93
eGFR	0.5248	0.07141	3.56
Number of drugs : more than two	0.02852	0.001474	0.2358
Figure.1d
	Healthy																																												CNI
Donor ID	H01	H02	H03	H04	H05	H06	H07	H08	H09	H10	H11	H12	H13	H14	H15	H16	H17	H18	H19	H20	H21	H22	H23	H24	H25	H26	H27	H28	H29	H30	H31	H32	H33	H34	H35	H36	H37	H38	H39	H40	H41	H42	H43	H44	A01	A02	A03	A04	A05
pre	NA	NA	NA	NA	NA	NA	NA	NA	NA	NA	NA	NA	NA	NA	NA	NA	NA	NA	NA	100	100	100	100	100	100	100	100	100	100	100	100	100	100	110.401	100	100	100	100	100	100	100	100	100	100	NA	NA	NA	NA	NA
1m after 2nd vaccination	NA	NA	NA	NA	NA	NA	NA	NA	NA	NA	NA	NA	NA	NA	NA	NA	NA	NA	NA	3050.1	10516	8869.7	7228.5	5925.6	7955.7	11508	11611	3149	7022.7	5899.1	5796.9	5665.4	3223.7	25695	5901.9	9148	7728.7	3079	10979	7710.8	4722.8	27002	10894	21131	709.148	4062.16	8845.4	4633.76	2484.05
3m after 2nd vaccination	NA	NA	NA	NA	NA	NA	NA	NA	NA	NA	NA	NA	NA	NA	NA	NA	NA	NA	NA	2305.29	2910.26	3127.84	2817.45	5198.99	1850.14	NA	4670.16	1617.11	1020.2	3173.98	1922.15	2263.7	2253.94	2215.19	1397.39	5894.74	2219.89	1734.58	2831.91	6311.89	788.835	9446.8	1558.09	11675.4	804.267	1460.19	1475.08	797.944	1256.99
6m after 2nd vaccination	2715.16	9649.73	2369.37	2701.73	4470.21	2034.04	2260.37	1181.96	11706.9	4272.54	2600.89	2617.55	5397.05	2305.3	3097.3	1656.42	629.343	8019.52	10763.5	794.7	748.1	2669	1852	791.9	319.3	445.4	2847	6886	276.4	1164	988	1218	1025	1215	382.9	1479	1917	1500	811.6	743.2	749.4	1427	51463	6962	1001.47	1439.1	1640.28	813.846	1770.29
1m after 3rd vaccination	176414	46117.2	28747.9	45313.9	116079	195186	45055.6	135898	128822	87360.3	104118	193220	84578	49607.6	128286	28735	20723.5	40664.9	128161	42846	32228.1	45621	21349.2	34782.8	14281.6	108684	106506	46905.4	34429.8	25319.4	30005.4	22744.2	23430.8	39024.6	20069.4	25823.7	33814.9	37398.9	154498	106090	49439.8	27307.8	136090	42257.9	12798.6	37314.1	92948	17929.6	33503
Figure.1e
	Healthy																									CNI+other drug(s)
Donor ID	H20	H21	H22	H23	H24	H25	H26	H27	H28	H29	H30	H31	H32	H33	H34	H35	H36	H37	H38	H39	H40	H41	H42	H43	H44	B1	B2	B3	B4	B5	B6	B7	B8	B9	B10	B11	B12	B13	B14	B15	B16	B17	B18	B19	B20	B21	B22	B23	B24
ELISA endpoint titer	3050.1	10516	8869.7	7228.5	5925.6	7955.7	11508	11611	3149	7022.7	5899.1	5796.9	5665.4	3223.7	25695	5901.9	9148	7728.7	3079	10979	7710.8	4722.8	27002	10894	21131	150620	3444.19	22194.8	744.845	32868.4	1657.32	11317.8	29577	40486.4	43983.6	100	3308.15	12179.4	139.421	23628	13257.2	9777.98	7086.1	4758.26	NA	48843.6	396.331	13220.8	64371.4
Figure.1f
	Healthy																																												CNI
Donor ID	H01	H02	H03	H04	H05	H06	H07	H08	H09	H10	H11	H12	H13	H14	H15	H16	H17	H18	H19	H20	H21	H22	H23	H24	H25	H26	H27	H28	H29	H30	H31	H32	H33	H34	H35	H36	H37	H38	H39	H40	H41	H42	H43	H44	A01	A02	A03	A04	A05
Fold-induction	64.974	4.77912	12.1331	16.7721	25.9672	95.9597	19.9328	114.977	11.004	20.4469	40.0316	73.8172	15.6712	21.5189	41.4188	17.3476	32.9288	5.07073	11.907	16.3043	43.0817	17.0907	11.5256	43.9224	44.7299	244.008	37.4101	6.81146	124.552	21.756	30.3686	18.6733	22.8662	32.1215	35.1906	17.4583	4.75814	24.9406	190.351	142.745	65.9766	1.78777	2.64444	6.06998	12.7799	25.9288	56.666	22.0307	18.9252
Figure.1g
	Healthy																																												CNI
Donor ID	H01	H02	H03	H04	H05	H06	H07	H08	H09	H10	H11	H12	H13	H14	H15	H16	H17	H18	H19	H20	H21	H22	H23	H24	H25	H26	H27	H28	H29	H30	H31	H32	H33	H34	H35	H36	H37	H38	H39	H40	H41	H42	H43	H44	A01	A02	A03	A04	A05
pre	NA	NA	NA	NA	NA	NA	NA	NA	NA	NA	NA	NA	NA	NA	NA	NA	NA	NA	NA	10	10	10	10	10	10	10	10	10	10	10	10	10	10	10	10	10	10	10	10	10	10	10	10	10	NA	NA	NA	NA	NA
1m after 2nd vaccination	NA	NA	NA	NA	NA	NA	NA	NA	NA	NA	NA	NA	NA	NA	NA	NA	NA	NA	NA	86.18	126.1	168.9	97.05	1139	52.19	31.15	253.6	25.02	31.06	154.6	71.14	98.8	92.15	96.71	53.41	232.4	100.8	71.8	218.6	103.1	73.43	139.6	289.7	161.7	17.03	118.4	513.1	36.6	60.5
3m after 2nd vaccination	NA	NA	NA	NA	NA	NA	NA	NA	NA	NA	NA	NA	NA	NA	NA	NA	NA	NA	NA	28.12	48.25	43.32	59.12	51.67	12.72	28.02	182.8	18.07	15.53	140.6	28.52	27.86	54.42	94.77	10	110.1	40.39	10	55.6	59.64	12.41	53.71	105.7	43.07	10	15.82	24.53	16.17	58.02
6m after 2nd vaccination	10	17.16	10	10	10	10	10	10	11.72	10	10	10	10	10	10	10	10	10	31.28	10	10	10	10	10	10	10	10	107.4	10	10	10	10	10	10	10	10	10	10	10	10	10	10	849.3	10	10	10	10	10	10
1m after 3rd vaccination	503.3	118.7	72.64	288	895.3	791.2	207.3	675.5	339.2	315.9	783.4	759	285.7	209.5	1668	105.7	72.56	119.4	603.4	64.49	123.7	302.3	153	222.1	52.51	1370	840.3	286	127	91.63	100.2	47.2	57.35	285.7	240.1	253.2	60.51	98.48	1041	414.4	455.3	20.33	1399	126.2	54.61	182.6	1356	58.25	286.9
Figure.1h
	Healthy																									CNI+other drug(s)
Donor ID	H20	H21	H22	H23	H24	H25	H26	H27	H28	H29	H30	H31	H32	H33	H34	H35	H36	H37	H38	H39	H40	H41	H42	H43	H44	B1	B2	B3	B4	B5	B6	B7	B8	B9	B10	B11	B12	B13	B14	B15	B16	B17	B18	B19	B20	B21	B22	B23	B24
pVNT50	86.18	126.1	168.9	97.05	1139	52.19	31.15	253.6	25.02	31.06	154.6	71.14	98.8	92.15	96.71	53.41	232.4	100.8	71.8	218.6	103.1	73.43	139.6	289.7	161.7	572.2	75.37	206.4	10.73	288.5	88.19	58.03	51.87	294.2	43.63	10	NA	31.72	10	261.3	122.7	125	68.74	31.36	NA	200	10	104.2	255.1
Figure.1i
	Healthy																																												CNI
Donor ID	H01	H02	H03	H04	H05	H06	H07	H08	H09	H10	H11	H12	H13	H14	H15	H16	H17	H18	H19	H20	H21	H22	H23	H24	H25	H26	H27	H28	H29	H30	H31	H32	H33	H34	H35	H36	H37	H38	H39	H40	H41	H42	H43	H44	A01	A02	A03	A04	A05
Fold-induction	50.33	6.91725	7.264	28.8	89.53	79.12	20.73	67.55	28.942	31.59	78.34	75.9	28.57	20.95	166.8	10.57	7.256	11.94	19.2903	6.449	12.37	30.23	15.3	22.21	5.251	137	84.03	2.66294	12.7	9.163	10.02	4.72	5.735	28.57	24.01	25.32	6.051	9.848	104.1	41.44	45.53	2.033	1.64724	12.62	5.461	18.26	135.6	5.825	28.69
[truncated: 49 more columns]

## Sheet: Fig.2
Figure.2a
	Healthy																																												CNI
Donor ID	H01	H02	H03	H04	H05	H06	H07	H08	H09	H10	H11	H12	H13	H14	H15	H16	H17	H18	H19	H20	H21	H22	H23	H24	H25	H26	H27	H28	H29	H30	H31	H32	H33	H34	H35	H36	H37	H38	H39	H40	H41	H42	H43	H44	A01	A02	A03	A04	A05
1m after 2nd vaccination	NA	NA	NA	NA	NA	NA	NA	NA	NA	NA	NA	NA	NA	NA	NA	NA	NA	NA	NA	0.19434	0.28372	1.523	0.293	0.38028	0.32633	NA	1.295	0.269	1.422	0.44241	0.33751	0.47074	0.15958	2.34419	1.85979	1.324	0.79544	0.34689	1.49104	0.712	0.80572	0.83844	0.33491	NA	0.56378	1.952	0.93202	1.64868	0.24094
3m after 2nd vaccination	NA	NA	NA	NA	NA	NA	NA	NA	NA	NA	NA	NA	NA	NA	NA	NA	NA	NA	NA	0.17964	0.19188	1.17847	0.14603	0.19919	0.44	NA	NA	0.224	0.666	0.17594	0.2701	0.31453	0.073	1.1627	1.215	0.384	0.54334	0.131	1.2638	0.34	0.70054	0.62019	0.24145	NA	0.24945	1.238	0.269	1.04251	0.10632
6m after 2nd vaccination	0.27782	0.56	0.283	0.3613	0.24156	0.241	0.12245	0.349	0.747	0.16327	0.19855	0.36048	0.163	0.10421	0.231	0.1539	0.085	0.09826	0.49488	0.25734	0.148	0.179	0.17	1.248	0.1048	NA	0.219	0.23	0.264	0.10356	0.11474	0.22918	0.09797	0.54203	0.537	0.471	0.345	0.33666	0.22852	0.704	0.358	0.41164	0.47667	0.15407	0.16124	1.331	0.35941	0.71783	0.06668
1m after 3rd vaccination	0.42141	0.796	0.73173	0.509	0.43985	0.44	0.21124	1.021	1.649	0.25822	0.45006	0.596	0.619	0.12732	0.935	0.498	0.15581	0.45576	1.38	0.47537	0.3146	0.10346	0.29876	0.55211	0.224	NA	2.086	0.678	0.314	0.36232	0.19	0.30286	0.23311	0.60886	0.874	0.463	0.5124	0.38373	1.673	1.08522	1.10987	0.36142	0.331	0.45413	1.1248	2.267	0.978	0.778	0.30372
Figure.2b
	Healthy																																												CNI
Donor ID	H01	H02	H03	H04	H05	H06	H07	H08	H09	H10	H11	H12	H13	H14	H15	H16	H17	H18	H19	H20	H21	H22	H23	H24	H25	H26	H27	H28	H29	H30	H31	H32	H33	H34	H35	H36	H37	H38	H39	H40	H41	H42	H43	H44	A01	A02	A03	A04	A05
1m after 2nd vaccination	NA	NA	NA	NA	NA	NA	NA	NA	NA	NA	NA	NA	NA	NA	NA	NA	NA	NA	NA	0.13834	0.19772	0.844	0.18	0.29428	0.133	NA	1.045	0.171	1.206	0.29541	0.26251	0.35174	0.12258	1.56619	1.58679	1.086	0.64144	0.26764	0.84804	0.468	0.51572	0.69572	0.29091	NA	0.27239	1.027	0.53002	0.95268	0.17694
3m after 2nd vaccination	NA	NA	NA	NA	NA	NA	NA	NA	NA	NA	NA	NA	NA	NA	NA	NA	NA	NA	NA	0.14543	0.13888	0.84147	0.12403	0.14619	0.278	NA	NA	0.199	0.466	0.12694	0.1841	0.25553	0.063	0.7157	1.12	0.304	0.53234	0.131	1.0018	0.204	0.52054	0.51719	0.23445	NA	0.16045	1.029	0.193	0.70851	0.10632
6m after 2nd vaccination	0.12982	0.24	0.194	0.2613	0.15656	0.158	0.07145	0.209	0.357	0.11098	0.10855	0.21048	0.153	0.05621	0.181	0.1539	0.075	0.06826	0.28388	0.196	0.148	0.09	0.122	0.895	0.0728	NA	0.16	0.153	0.242	0.05256	0.11074	0.21218	0.06997	0.37603	0.51	0.424	0.339	0.29266	0.18652	0.701	0.358	0.38364	0.44067	0.11207	0.11424	0.771	0.21941	0.61583	0.06668
1m after 3rd vaccination	0.15141	0.286	0.44273	0.239	0.14985	0.158	0.10124	0.661	1.012	0.13721	0.30606	0.266	0.41	0.04532	0.667	0.263	0.10081	0.25876	0.99	0.42737	0.2516	0.03946	0.25376	0.43111	0.16	NA	1.502	0.449	0.184	0.26166	0.12	0.27086	0.17511	0.42686	0.194	0.213	0.4384	0.33073	1.462	0.90422	0.96187	0.32718	0.293	0.35058	0.8739	1.377	0.655	0.585	0.24172
Figure.2c
	Healthy																																												CNI
Donor ID	H01	H02	H03	H04	H05	H06	H07	H08	H09	H10	H11	H12	H13	H14	H15	H16	H17	H18	H19	H20	H21	H22	H23	H24	H25	H26	H27	H28	H29	H30	H31	H32	H33	H34	H35	H36	H37	H38	H39	H40	H41	H42	H43	H44	A01	A02	A03	A04	A05
1m after 2nd vaccination	NA	NA	NA	NA	NA	NA	NA	NA	NA	NA	NA	NA	NA	NA	NA	NA	NA	NA	NA	0.032	0.03524	0.099	0.01	0.02428	0.03	NA	0.15	0.01	0.15	0.022	0.03398	0.039	0.02	0.27219	0.18579	0.14	0.04472	0.064	0.23	0.11	0.13	0.094	0.036	NA	0.034	0.43	0.16	0.66711	0.059
3m after 2nd vaccination	NA	NA	NA	NA	NA	NA	NA	NA	NA	NA	NA	NA	NA	NA	NA	NA	NA	NA	NA	0.01	0.022	0.14	0.01	0.01	0.0585	NA	NA	0.04	0.074	0.01	0.01	0.017	0.01	0.1	0.054	0.011	0.059	0.01	0.2	0.068	0.11	0.088	0.017	NA	0.015	0.15	0.097	0.45	0.019
6m after 2nd vaccination	0.028	0.11	0.059	0.066	0.016	0.021	0.01	0.01	0.082	0.017	0.011	0.012	0.04	0.01	0.023	0.01	0.01	0.013	0.018	0.01	0.074	0.013	0.01	0.096	0.01	NA	0.01	0.02	0.013	0.01	0.01	0.018	0.01	0.03503	0.027	0.04175	0.01	0.037	0.045	0.083	0.07	0.035	0.015	0.01	0.01	0.4	0.067	0.34	0.017
1m after 3rd vaccination	0.016	0.055	0.11	0.011	0.02	0.01	0.02	0.039	0.22	0.01051	0.025	0.01	0.033	0.01	0.13	0.01	0.01	0.061	0.076	0.071	0.0538	0.01	0.041	0.054	0.095	NA	0.071	0.015	0.01	0.04466	0.01	0.049	0.027	0.03947	0.01	0.053	0.01	0.038	0.13	0.11061	0.21	0.02524	0.029	0.027	0.31	1.13	0.27	0.37	0.072
Figure.2d
	Healthy																																												CNI
Donor ID	H01	H02	H03	H04	H05	H06	H07	H08	H09	H10	H11	H12	H13	H14	H15	H16	H17	H18	H19	H20	H21	H22	H23	H24	H25	H26	H27	H28	H29	H30	H31	H32	H33	H34	H35	H36	H37	H38	H39	H40	H41	H42	H43	H44	A01	A02	A03	A04	A05
Fold-induction	1.51685	1.42143	2.58562	1.4088	1.82087	1.82573	1.72511	2.9255	2.2075	1.58155	2.26673	1.65335	3.79755	1.22176	4.04762	3.23587	1.83306	4.63831	2.78855	1.84724	2.12568	1	1.75741	1	2.1374	NA	9.52511	2.94783	1.18939	3.49865	1.65592	1.32149	2.3794	1.1233	1.62756	1	1.48522	1.13981	7.32102	1.54151	2.69622	1	1	2.94756	6.97594	1.70323	2.72113	1.08382	4.55489
Figure.2e
	Healthy																																												CNI
Donor ID	H01	H02	H03	H04	H05	H06	H07	H08	H09	H10	H11	H12	H13	H14	H15	H16	H17	H18	H19	H20	H21	H22	H23	H24	H25	H26	H27	H28	H29	H30	H31	H32	H33	H34	H35	H36	H37	H38	H39	H40	H41	H42	H43	H44	A01	A02	A03	A04	A05
Fold-induction	1.16631	1.19167	2.28211	1	1	1	1.41693	3.16268	2.83473	1.23635	2.81953	1.26378	2.67974	1	3.68508	1.7089	1.34413	3.7908	3.48739	2.18046	1.7	1	2.08	1	2.1978	NA	9.3875	2.93464	1	4.97831	1.08362	1.27656	2.50264	1.13518	1	1	1.29322	1.13008	7.8383	1.2899	2.50722	1	1	3.12822	7.64968	1.78599	2.98528	1	3.62507
Figure.2f
	Healthy																																												CNI
Donor ID	H01	H02	H03	H04	H05	H06	H07	H08	H09	H10	H11	H12	H13	H14	H15	H16	H17	H18	H19	H20	H21	H22	H23	H24	H25	H26	H27	H28	H29	H30	H31	H32	H33	H34	H35	H36	H37	H38	H39	H40	H41	H42	H43	H44	A01	A02	A03	A04	A05
Fold-induction	1	1	1.86441	1	1.25	1	2	3.9	2.68293	1	2.27273	1	1	1	5.65217	1	1	4.69231	4.22222	7.1	1	1	4.1	1	9.5	NA	7.1	1	1	4.466	1	2.72222	2.7	1.12675	1	1.26946	1	1.02703	2.88889	1.33265	3	1	1.93333	2.7	31	2.825	4.02985	1.08824	4.23529
Figure.2g
Th1/Th2 ratio	Healthy																																												CNI
Donor ID	H01	H02	H03	H04	H05	H06	H07	H08	H09	H10	H11	H12	H13	H14	H15	H16	H17	H18	H19	H20	H21	H22	H23	H24	H25	H26	H27	H28	H29	H30	H31	H32	H33	H34	H35	H36	H37	H38	H39	H40	H41	H42	H43	H44	A01	A02	A03	A04	A05
1m after 2nd vaccination	NA	NA	NA	NA	NA	NA	NA	NA	NA	NA	NA	NA	NA	NA	NA	NA	NA	NA	NA	4.323	5.611	8.525	18	12.12	4.433	NA	6.967	17.1	8.04	13.43	7.725	9.019	6.129	5.754	8.541	7.757	14.34	4.182	3.687	4.255	3.967	7.401	8.081	NA	8.01147	2.38837	3.31263	1.42807	2.99898
6m after 2nd vaccination	4.63643	2.18182	3.28814	3.95909	9.785	7.52381	7.145	20.9	4.35366	6.52824	9.86818	17.54	3.825	5.621	7.86957	15.39	7.5	5.25077	15.7711	19.6	2	6.92308	12.2	9.32292	7.28	NA	16	7.65	18.6154	5.256	11.074	11.7878	6.997	10.7345	18.8889	10.1557	33.9	7.90973	4.14489	8.44578	5.11429	10.9611	29.378	11.207	11.424	1.9275	3.27478	1.81126	3.92235
1m after 3rd vaccination	9.46312	5.2	4.02482	21.7273	7.4925	15.8	5.062	16.9487	4.6	13.0552	12.2424	26.6	12.4242	4.532	5.13077	26.3	10.081	4.24197	13.0263	6.0193	4.67658	3.946	6.18927	7.98352	1.68421	NA	21.1549	29.9333	18.4	5.85893	12	5.52776	6.48556	10.8148	19.4	4.01887	43.84	8.70342	11.2462	8.17485	4.58033	12.9628	10.1034	12.9844	2.81903	1.21858	2.42593	1.58108	3.35722
Figure.2h
			anti-RBD IgG titer
Healthy			1m after 2nd	3m after 2nd	6m after 2nd	1m after 3rd
	1m after 2nd	CD154	0.505929	0.0810277	-0.055336	0.177866
		Th1	0.504941	0.0859684	-0.0237154	0.193676
	6m after 2nd	CD154				0.299305
		Th1				0.121796
Recipient	1m after 2nd	CD154	0.53151	0.199417	0.257665	0.237987
		Th1	0.514208	0.194586	0.232779	0.214847
	6m after 2nd	CD154				0.482576
		Th1				0.432508
[truncated: 49 more columns]

## Sheet: Fig.3
Figure.3a
	Healthy																																												CNI
Donor ID	H01	H02	H03	H04	H05	H06	H07	H08	H09	H10	H11	H12	H13	H14	H15	H16	H17	H18	H19	H20	H21	H22	H23	H24	H25	H26	H27	H28	H29	H30	H31	H32	H33	H34	H35	H36	H37	H38	H39	H40	H41	H42	H43	H44	A01	A02	A03	A04	A05
1m after 2nd vaccination	NA	NA	NA	NA	NA	NA	NA	NA	NA	NA	NA	NA	NA	NA	NA	NA	NA	NA	NA	1.96	0.179	0.59	0.315	0.9	0.63	NA	1.24	0.86	0.75	0.58	0.55	0.221	0.74	0.14	0.92	0.23	0.43	0.16	1.27	0.94	0.85	0.38	0.32	NA	0.08	0.112	0.02	0.01	0.03
3m after 2nd vaccination	NA	NA	NA	NA	NA	NA	NA	NA	NA	NA	NA	NA	NA	NA	NA	NA	NA	NA	NA	0.34	0.42	1.17	0.51	0.93	0.54	NA	NA	1.2	0.334	0.79	0.65	0.075	1.19	0.27	0.31	0.01	0.36	0.07	0.59	0.36	0.42	0.56	1.19	NA	0.05	1.7	0.354	0.04	0.15
6m after 2nd vaccination	2.4	1.68	0.68	0.86	0.38	0.03	0.01	0.18	1.14	0.26	0.47	0.6	1.28	0.01	1.8	1.34	0.09	1.16	0.48	1.39	0.54	1.518	0.01	0.63	0.3	NA	0.64	1.11	0.52	1.27	0.24	0.16	1.07	0.23	0.68	0.26	0.37	0.04	0.78	0.44	0.48	0.42	0.54	0.01	0.28	0.01	0.29	0.3	0.08
1m after 3rd vaccination	2.4	1.71	0.47	0.43	0.093	0.01	0.123	0.23	2.03	0.46	0.26	0.9	1.17	0.19	2.12	1.18	0.71	1.31	0.41	0.5	0.233	0.326	0.6	1.17	0.6	NA	2.89	0.58	1.25	0.96	1.6	0.17	0.57	0.22	0.9	0.48	0.224	0.113	1.61	1.69	0.71	0.13	0.17	0.044	0.093	0.22	0.3	0.242	0.2
Figure.3b
	Healthy																																												CNI
Donor ID	H01	H02	H03	H04	H05	H06	H07	H08	H09	H10	H11	H12	H13	H14	H15	H16	H17	H18	H19	H20	H21	H22	H23	H24	H25	H26	H27	H28	H29	H30	H31	H32	H33	H34	H35	H36	H37	H38	H39	H40	H41	H42	H43	H44	A01	A02	A03	A04	A05
Fold-induction	1	1.01786	1	1	1	1	12.3	1.27778	1.7807	1.76923	1	1.5	1	19	1.17778	1	7.88889	1.12931	1	1	1	1	60	1.85714	2	NA	4.51562	1	2.40385	1	6.66667	1.0625	1	1	1.32353	1.84615	1	2.825	2.0641	3.84091	1.47917	1	1	4.4	1	22	1.03448	1	2.5
Figure.2c
			Spike-specific CD8 T cells
Healthy			1m after 2nd	3m after 2nd	6m after 2nd	1m after 3rd
	1m after 2nd	CD154	0.0335968	-0.387115	-0.0499135	0.128522
		Th1	0.0306324	-0.430065	-0.0390413	0.126545
	6m after 2nd	CD154				0.0344372
		Th1				0.00932709
Recipient	1m after 2nd	CD154	-0.0694161	-0.0550629	0.0818775	-0.0675735
		Th1	-0.0668581	-0.122194	0.036486	-0.157757
	6m after 2nd	CD154				0.155762
		Th1				0.154055
Figure.2d
		CM				EM				Effector
Group	Donor_ID	1m after 2nd	3m after 2nd	6m after 2nd	1m after 3rd	1m after 2nd	3m after 2nd	6m after 2nd	1m after 3rd	1m after 2nd	3m after 2nd	6m after 2nd	1m after 3rd
Healthy_boost–	H20	23.5	27.2	48	27.7	29.9	25.2	40.7	27.6	46.2	47.3	9.56	42.6
	H21	27.5	33.1	39.5	15.6	30.1	28.5	38.6	30.1	42	37.9	19.9	49.8
	H22	21.1	26.5	11.2	14.6	29.1	31.2	43.6	29.7	49.3	41.6	43.9	53.9
	H28	35.8	35	52	39.5	43.1	45.8	26.2	37.7	20.5	18.6	20.3	17.8
	H30	56.3	49.6	46.2	47.9	34.6	37.1	41.8	34.8	8.63	12.7	9.2	10.8
	H33	45.1	54.4	51.1	45.9	44	37.2	37.2	33.6	10.3	7.83	10.9	13.3
	H34	18.7	22.6	20.5	16.7	45.3	44	38.1	46.2	35.3	32.7	39	31.8
	H37	42.9	39	39.3	31.5	23.8	18.8	28	23.5	32.8	41.6	30.3	41
	H42	26.6	48.9	26.2	21.3	33.4	30.4	30.2	34.3	39.4	20	42.4	38.4
	H43	31.6	39.4	29.6	31.2	31.9	29	28.7	27.7	35.8	31.1	40.1	36.7
Recipient_boost–	R01	27.8	23.9	18.9	20.5	35.5	38.8	34	38.3	36.3	36.8	45.4	38.4
	R02	17.2	20.7	14.2	16.9	39.7	48.7	49.2	44.8	42.6	30.1	35.1	36.5
	R07	16.2	18.9	13.3	16.6	57.6	57.9	55.9	51	25.7	22.7	29.2	28.9
	R09	19.8	21.4	20.9	27.4	50.5	47.7	46.8	41.8	29.2	30.4	29.9	27.1
	R10	25.9	14.7	21.5	14.1	46	48.3	48.9	53.2	27.6	36.5	28.2	30.1
	R13	10.5	11.1	7.44	6.74	55.9	53	49.2	54.1	33.2	35.1	42.3	36.7
	R15	61.8	51.6	49.3	46.1	16	24.3	18.8	26.1	21.8	23.8	29.2	18.9
	R16	27.8	24.8	31	25.1	36.3	37	32	37.6	35.4	37.8	35.7	30.1
	R17	50.8	51.3	45.7	51.7	33	35	37.5	30.3	15.8	13	16	12.8
	R18	51.4	45.5	53.4	47.6	30.3	30.9	31	32.3	17.8	23.2	14.6	17
	R22	33.4	35.9	29.5	33.2	18.8	19.7	21.7	19.8	47.4	44	47.3	43.8
	R23	25.3	39.2	35.5	30.5	45.5	38.9	42.1	36	28.7	21.5	20.9	30.1
	R25	12.1	14.1	14.8	NA	57.1	57.3	54.6	NA	30.5	28.3	29.3	NA
	R26	39	38	30.4	34.3	35.7	39.3	34	26.7	24.7	22.2	34.1	34.6
	R27	16.9	10.6	9.23	13.6	33.9	36.5	33.4	32.3	48.8	52.3	56	51.9
	R32	28.1	36.8	30.9	NA	34.7	29.6	32.8	NA	36.6	33.1	34.2	NA
	R35	14	NA	38.4	29.3	47.9	NA	31.3	47.4	37.6	NA	29.9	19
	R40	14.6	20.8	21.6	23	27.4	31	27	29.2	57.6	47.8	50.1	45
	R42	23.6	23.6	20.9	20.5	30.8	30	27.7	53.1	45	45.9	49.9	22.7
	R54	15.2	12.7	11.8	16.8	46.6	42.1	35.7	38.9	37.7	44.8	51.1	41.8
Healthy_boost+	H24	29.9	31.6	18.3	27.2	37.3	34.5	35.2	30.7	32.3	33.4	44.7	36
	H25	52.2	54.2	51.9	50.1	21.7	20.2	21.7	21.7	25.8	25.2	25.5	29.2
	H27	60.1	NA	32.3	61.2	25	NA	32.2	20.3	14.4	NA	34	14.3
	H29	60.6	61.1	67.5	60.7	24	20.8	19.3	25.8	14.8	17.8	11.7	7.41
	H31	20.6	28.4	27.7	16.7	24.9	21.1	26	25.6	53.9	50.1	45.7	54.3
	H32	31	34.1	35	27.1	33.1	30.1	28	30.1	35.5	35.3	35.7	38.1
	H35	55.7	57.8	57.2	56.4	24	25.8	27.3	12.2	19.7	15.8	13.9	39.7
	H36	34	30.3	33.9	13	26.9	31.7	27.5	23.1	38.6	37.3	36.8	61.7
	H38	24.9	18.4	26.5	25.1	27.7	19.9	27.4	23.4	46.8	61.2	44.4	47.7
	H39	55.4	61.7	41	42.5	31.5	27	18.2	30.4	12.6	10.9	38.5	18.3
	H40	46.7	52	14.8	47.4	16.8	14.4	40.9	38.2	35.8	33.2	42.8	5.07
	H41	43	30.7	46.8	38.6	38.1	34.6	27.9	32	18.1	34.1	23.1	22.1
Recipient_boost+	R03	16.4	15.7	21.7	18.8	24.9	22.9	21	24.4	58.4	61.1	56.4	55.2
	R05	15.4	7.51	8.81	15.8	45.8	41.9	37.6	41.6	38.4	50.2	52.4	40.1
	R08	3.61	3.19	2.86	4.81	25.5	23.5	26.2	29.2	70.5	73.1	69.9	64.7
	R12	21.3	NA	17.3	19.6	32.1	NA	40.9	29	46.1	NA	39.3	47.8
	R14	32.8	38.7	29	30	20.9	20.7	20.9	20	45.8	40.2	48.9	45.7
	R19	11.9	12.5	12.2	14.5	25.6	30	25.3	31.1	61.9	57	60.8	52.2
	R28	43	40.2	45.5	40.8	26.2	35	24.2	28.6	30.2	24.1	27.8	20.1
	R29	24.6	24.5	17.3	17.5	35.9	36	35.6	36.5	39	39.1	46	44
	R33	41.3	34.5	41.6	36.7	44	48.5	42.6	37.7	13.8	16.4	13.5	18.5
	R34	58.1	NA	49.9	56.6	23.2	NA	21.4	21.9	18.2	NA	28.3	15.5
	R37	12.1	22.6	37.7	8.33	43.5	48.2	26.3	32.8	44	28.5	34.1	57.4
	R39	32.1	28.3	26.1	24	15.2	15.1	16.7	15.9	52.3	56	56.3	58.1
	R41	11.1	4.94	9.72	6.86	35.6	32.3	47.3	46.5	52.9	62.2	42.5	44.4
	R44	22.6	21.1	11.5	17.2	51.6	49.4	50.6	35.4	25.3	29	36.5	41.6
	R53	10.8	16.5	9.95	16.6	13.9	13.5	13.3	15.6	74.9	69.5	76.5	66.1
Figure.2d
		CM				EM				Effector
Group	Donor_ID	1m after 2nd	3m after 2nd	6m after 2nd	1m after 3rd	1m after 2nd	3m after 2nd	6m after 2nd	1m after 3rd	1m after 2nd	3m after 2nd	6m after 2nd	1m after 3rd
Healthy_boost–	H20	59.3	70.3	69.1	71.1	26.54	25.04	27.1	20.7	12.47	4.07	2.4	6.47
	H21	62.7	78.4	66.7	43.4	22.38	16.62	33.3	30.2	11.89	3.6	0	18.9
	H22	58.9	46.7	14.8	13.3	23.19	35.8	44.25	47.5	16.1	14.2	40.97	36.7
	H28	50.9	49.2	68.3	40.5	43.9	38.1	16.59	45.2	5.26	11.6	14.58	7.14
	H30	58	55.6	49.8	58.7	38.4	40.56	46.1	36.9	0.89	0.75	3.05	1.12
	H33	62.5	59.2	59.5	49.7	34.68	36.78	36.88	40.9	0.7	3.06	2.98	3.3
	H34	46.9	48.9	43.5	45	40.01	37.4	49.6	34.3	11.47	10.34	5.34	12
	H37	74.1	77	59.2	52.4	17.43	14.61	31	22.6	6.01	7.86	9.71	21
	H42	46.2	49	35.9	35.6	43.74	40.1	56.43	52.2	8.5	8.88	6.41	8.89
	H43	56.6	45.5	57.1	73.7	29.23	42.95	33.6	21.1	13.24	10.61	8.4	5.26
Recipient_boost–	R01	27.8	24.4	24.5	20	52.8	53.62	54.1	70	16.68	21.94	21.46	10
	R02	26.4	36.6	20.7	35.7	47.97	45.5	62.2	45.9	25.04	17.19	16.17	15.6
	R07	16.7	20.6	25.9	17.4	40.58	38.36	53.84	42.7	41.7	40.99	19.6	38.6
	R09	25.2	16.9	26.7	51.5	53.26	47.71	45.97	25.8	18.66	33.8	25.58	21.2
	R10	58	45.8	56.1	NA	24	33.37	36.56	NA	10	16.7	7.32	NA
	R13	17.3	20.8	9.03	13.3	43.22	37.65	32.28	35	39.4	39	58.67	50
	R15	95.6	NA	90.9	25	2.22	NA	9.09	50	2.22	NA	0	0
	R16	66.7	25	40.9	30.6	26.7	75	34.85	63.9	6.67	0	21.44	2.78
	R17	65.7	56.8	41.9	44.8	31.3	26.53	35.48	38.8	3.03	15.14	19.35	10.4
	R18	38	18.2	43	43.3	45.4	50.05	39.05	46	17.6	31.8	17.96	8.67
	R22	63.9	60	52.6	56.1	18.86	40	26.27	24.4	16.4	0	19.32	17.1
	R23	33.6	72.2	70.6	47.6	52.16	22.2	11.8	47.6	13.56	5.56	17.68	0
	R25	47.2	34.9	30.6	NA	36.7	39.4	50	NA	14.32	25.73	18.18	NA
	R26	90.6	71.2	55.7	55.6	9.37	21.19	42.1	33.3	0	5.77	0	0
	R27	47.7	47.4	9.09	NA	30.1	38.6	45.5	NA	18.15	12.25	36.39	NA
	R32	36	57.6	42.8	NA	46.24	28.64	44.15	NA	18.2	11.55	11.21	NA
	R35	8.02	NA	19.6	NA	64.85	NA	36.97	NA	26.52	NA	43.5	NA
	R40	30.3	27.8	55.7	33	21.75	27.56	18.04	25.5	48.01	44.04	24.6	37.7
	R42	30.8	39.4	26.9	NA	36.71	36.33	45.56	NA	29.1	22.7	26.15	NA
	R54	75	NA	44.4	37.7	25.03	NA	41.9	51.9	0	NA	13.57	7.79
Healthy_boost+	H24	70.3	66.1	25.6	57.4	17.81	20.93	45.1	24	9.75	11.64	29.24	12.2
	H25	87	87.4	53.6	40.3	7.25	8.14	32.16	24.2	5.07	4.19	10.72	32.3
	H27	76.8	NA	68.8	47.4	13.45	NA	18.24	32.1	7.32	NA	10.65	18.1
	H29	73.5	87.5	65.8	54.7	15.85	12.5	23.7	39.4	7.94	0	7.89	1.46
	H31	66.7	68.7	65	43.7	21.53	14.35	26.43	26.4	10.85	16.26	6.09	21.8
	H32	74	58.6	39.3	43.3	17.05	17.2	37.53	28.3	7.31	24.1	23.2	20
	H35	82	77.3	70.4	51.6	12.32	12.1	25.33	32.3	3.37	9.1	1.41	3.23
	H36	66.7	NA	55	33.3	24.29	NA	33.3	53.3	9.09	NA	11.7	13.3
	H38	52.2	43.4	41.8	35.8	25.02	26.37	34.7	27.2	20.99	30.19	22.42	33.3
	H39	46.7	57.9	58.7	43.5	34.47	34.91	29.6	31.5	15.94	6.39	9.38	17.6
	H40	74.6	80.3	26.6	49.1	17.97	13.79	43.75	35.2	5.29	5.32	31.26	10.8
	H41	54.7	63.3	54	49	34.97	26.22	38.1	31.6	7.3	7.69	9.52	14.2
Recipient_boost+	R03	85.7	64.2	85.4	70.8	11.43	18.87	8.74	19	2.86	15.1	5.83	6.57
	R05	30	15.7	20.6	32.5	55.7	50.01	53.4	50.6	14.33	37.1	24.91	12.2
	R08	5	11.5	4	12.6	50	63.5	70	68.4	47.5	25	26	17.9
	R12	20.8	NA	18.7	18.2	52.8	NA	64.7	55.7	26.4	NA	16.31	23.9
	R14	40	61.5	38.8	43.8	13.3	23.1	32.8	22.9	46.7	15.4	26.89	29.2
	R19	50	14.3	21.1	25.5	20	64.3	52.66	51.1	20	21.4	21.1	19
	R28	62.1	54.4	47.2	62.8	31	31.12	40.6	23.6	3.45	8.89	8.49	3.38
	R29	40.7	40.4	29.4	53.8	38.56	44.92	41.2	23.1	19.3	14.57	29.4	23.1
	R33	55.6	47.6	26.9	40	37.79	44.44	69.19	42	2.22	6.35	3.85	8
	R34	80.3	NA	72.1	75.8	18.38	NA	22.92	15.3	0	NA	4.92	2.82
	R37	7.04	10.2	30.6	22.8	45.11	33.85	55.12	36.5	47.85	54.27	14.24	39.2
	R39	29.5	21.3	21.2	36.7	21.83	17.06	24.2	16.7	47.48	61.7	54.53	46.7
	R41	9.09	0	6.9	9.52	66.7	100	85.2	71.4	25.03	0	7.41	17.9
	R44	36.4	31.7	25	29.7	45.67	43.88	59.62	29.7	17.9	24.4	17.3	21.6
	R53	39.6	27.7	22.2	24.4	18.75	17.06	14.8	19.5	41.6	51	62.9	56.1
Figure.3f
	Healthy																																												CNI
Donor ID	H01	H02	H03	H04	H05	H06	H07	H08	H09	H10	H11	H12	H13	H14	H15	H16	H17	H18	H19	H20	H21	H22	H23	H24	H25	H26	H27	H28	H29	H30	H31	H32	H33	H34	H35	H36	H37	H38	H39	H40	H41	H42	H43	H44	A01	A02	A03	A04	A05
pre	86.74	95.96	84	92.39	90.52	97.2	95	100.1	88.68	81.15	88.03	94.01	90.79	96	97.43	79.17	79.07	90.85	87.48	97.95	66.6	97.98	87.5	89.06	91.04	NA	99.25	87	91.92	98.33	96.97	92.92	91.1	93.92	95.8	89.93	90.37	96.94	84.51	92.2	96.75	76.85	91.64	94.18	98.94	50	92.5	79.2	98
post	89.99	96.65	85.4	91.87	100	98.12	93.07	98.44	94.58	90.72	96.42	93.1	93.4	95.6	96.66	87.01	76.47	94.35	91.72	96.19	95.34	97.47	94.17	99.78	100	NA	86.29	97.6	96.4	97.11	100	91.66	95.66	94.47	100	99.97	97.56	97.53	93.49	94.37	98.84	74.79	100	89.1	97.81	93.7	91.65	99.92	98.97
Figure.3g
	Healthy																																												CNI
Donor ID	H01	H02	H03	H04	H05	H06	H07	H08	H09	H10	H11	H12	H13	H14	H15	H16	H17	H18	H19	H20	H21	H22	H23	H24	H25	H26	H27	H28	H29	H30	H31	H32	H33	H34	H35	H36	H37	H38	H39	H40	H41	H42	H43	H44	A01	A02	A03	A04	A05
pre	22.45	40.94	39	36.42	25.6	43.2	30	42.9	32.29	30.91	39.06	35.36	54.67	50.05	42.13	28.48	54.1	29.41	37.52	26.39	0	56.37	25	39.06	19.64	NA	10.16	22.5	10.81	27.17	19.33	50.03	18.32	28.22	21.15	26.63	27.21	25.54	16.57	73.4	31.7	22.39	45.44	35.28	21.31	38.86	31.5	33.76	45.49
post	22.81	21	38.73	11.8	14.77	47.1	27.9	30.7	5.26	29.8	46.1	0	17.61	47.13	47.77	25	38.8	63.56	34.77	38.38	62.6	43.15	39.9	32.4	19.06	NA	11.1	30.79	20	73.75	50	36.86	16	27.6	100	29.67	10.68	32.5	26.8	64.55	31.36	9.09	20.64	22.55	33.58	50	28.05	42.47	81.8
Figure.3h
	Healthy																																												CNI
Donor ID	H01	H02	H03	H04	H05	H06	H07	H08	H09	H10	H11	H12	H13	H14	H15	H16	H17	H18	H19	H20	H21	H22	H23	H24	H25	H26	H27	H28	H29	H30	H31	H32	H33	H34	H35	H36	H37	H38	H39	H40	H41	H42	H43	H44	A01	A02	A03	A04	A05
pre	8.6	22.59	26	17.73	12.93	43.2	32.5	42.9	40.34	9.94	29.04	18.09	39.89	20.3	33.86	22.14	20.8	22.42	40.92	24.47	0	45.01	25	36.62	12.5	NA	5.65	14	2.7	4.75	9.65	42.89	7.69	17.58	9.86	29.97	17.53	38.8	34.15	62.5	17.45	37.75	28.6	35.28	13.61	17.27	35	17.57	18.18
post	28.4	26.3	29.08	0	4.54	41.18	14.17	23.04	0	25.37	28.8	0	25	37.71	22.77	37.5	24.35	36.32	4.21	28.61	50.05	28.42	24.65	32.36	14.3	NA	22.2	23.1	18	57.12	33.3	18.46	12	37.95	100	17.16	3.88	30.04	12.2	68.4	29.87	18.18	22	12.9	32	33.3	21.02	17.48	54.5
Figure.3h
		GZMA	+	+	+	-	+	-	-	-
		GZMB	+	+	-	+	-	+	-	-
		Perforin	+	-	+	+	-	-	+	-
Group	Donor_ID	Timepoint
Healthy	H01	pre	5.61	16.09	2.99	0	62.05	0.75	0	12.49
Healthy	H02	pre	16.47	24.2	5.32	0	49.97	0.27	0.8	2.93
Healthy	H03	pre	10	25	10	2	39	2	4	8
Healthy	H04	pre	13.9	21.08	3.83	0	53.58	1.44	0	6.22
Healthy	H05	pre	8.91	16.4	4.02	0	61.19	0.29	0	9.2
Healthy	H06	pre	21.6	21.6	21.6	0	32.4	0	0	2.7
Healthy	H07	pre	22.5	7.5	10	0	55	0	0	5
Healthy	H08	pre	28.6	14.3	14.3	0	42.9	0	0	0
Healthy	H09	pre	19.4	9.67	16.11	1.61	43.5	1.61	3.22	4.84
Healthy	H10	pre	8.29	20.96	1.1	0	50.8	1.66	0.55	16.6
Healthy	H11	pre	23.6	14.2	5.02	0.42	45.21	0.84	0	10.7
Healthy	H12	pre	15.5	19.86	2.59	0	56.06	0	0	6.03
Healthy	H13	pre	27.83	23.13	11.13	0.93	28.7	2.78	0	5.56
Healthy	H14	pre	17.6	31.1	2.7	0	44.6	1.35	0	2.7
Healthy	H15	pre	22.03	20.1	11.5	0	43.8	0	0.33	2.3
Healthy	H16	pre	13.2	14.43	8.94	0	42.6	0.85	0	20
Healthy	H17	pre	20.8	33.3	0	0	24.97	0	0	20.8
Healthy	H18	pre	14.03	14.93	8.39	0	53.5	0.45	0	8.62
Healthy	H19	pre	25.04	11.34	13.6	1.14	37.5	0	1.14	10.2
Healthy	H20	pre	15.1	11.29	9.08	0	62.48	0	0.29	2.34
Healthy	H21	pre	0	0	0	0	66.6	0	0	33.3
Healthy	H22	pre	38.3	18.07	6.71	0	34.9	0	0	2.01
Healthy	H23	pre	25	0	0	0	62.5	0	0	12.5
Healthy	H24	pre	29.3	8.54	7.32	0	43.9	1.22	0	9.76
Healthy	H25	pre	8.93	7.14	3.57	0	71.4	3.57	0	5.36
Healthy	H26	pre	NA	NA	NA	NA	NA	NA	NA	NA
Healthy	H27	pre	3.39	6.77	1.88	0	87.21	0	0.38	1.13
Healthy	H28	pre	9	13	4.5	0.5	60.5	0	0	13
Healthy	H29	pre	2.7	8.11	0	0	81.11	0	0	13.5
Healthy	H30	pre	3.73	23.44	1.02	0	70.14	0	0	2.37
Healthy	H31	pre	7.11	12.22	2.54	0	75.1	0	0	3.05
Healthy	H32	pre	41.1	8.93	1.79	0	41.1	0	0	7.14
Healthy	H33	pre	4.73	13	1.78	0	71.59	0.59	1.18	7.69
Healthy	H34	pre	13	13.7	3.82	0.76	63.4	0.76	0	4.58
Healthy	H35	pre	2.82	16.92	7.04	0	69.02	1.41	0	5.63
Healthy	H36	pre	18.3	8.33	10	0	53.3	0	1.67	8.33
Healthy	H37	pre	11.7	14.54	5.83	0	58.3	0.97	0	8.74
Healthy	H38	pre	23.5	2.04	15.3	0	56.1	0	0	3.06
Healthy	H39	pre	11.5	4.73	21.3	0	46.98	0.34	1.35	14.5
Healthy	H40	pre	62.5	10.9	0	0	18.8	0	0	7.81
Healthy	H41	pre	11.1	20.6	6.35	0	58.7	0	0	3.17
Healthy	H42	pre	11.5	8.97	19.2	0	37.18	1.92	7.05	14.76
Healthy	H43	pre	25.24	20.2	3.36	0	42.84	0	0	10.1
Healthy	H44	pre	23.48	11.8	11.8	0	47.1	0	0	5.88
CNI	A01	pre	16.3	24.5	1.02	0	57.12	0	0	2.04
CNI	A02	pre	0	0	0	0	50	0	0	50
CNI	A03	pre	35.19	11.9	7.91	0	37.5	0	0	8.3
CNI	A04	pre	16.7	20.8	12.5	0	29.2	0	0	20.8
CNI	A05	pre	0	18	0	0	80	0	0	2
CNI	A06	pre	25.1	9.35	5.85	4.09	30.38	1.17	0	24.6
CNI	A07	pre	13.3	13.2	13.3	0	53	0	0	8.43
CNI	A08	pre	15.2	6.01	12	0.2	43.9	1.4	1	22.01
CNI	A09	pre	10.5	10.5	15.8	0	57.9	0	0	5.26
CNI	A10	pre	22.63	16.1	6.45	0	54.83	0	0	0
CNI	A11	pre	0	11.8	0	0	35.28	0	0	52.98
CNI	A12	pre	2.27	12.5	2.27	0	78.37	0	0	6.82
CNI	A13	pre	35.3	11.8	5.88	0	47.1	0	0	0
CNI	A14	pre	NA	NA	NA	NA	NA	NA	NA	NA
CNI	A15	pre	0	0	0	11.2	0	16.7	2.97	69.41
CNI	A16	pre	11.5	19.2	7.69	0	46.2	0	3.85	11.5
CNI	A17	pre	0	5.26	0	0	68.4	0	0	26.3
CNI	A18	pre	18.65	11.15	6.72	0	58.19	0	0	6.72
CNI	A19	pre	17.3	28.8	11.5	0	42.3	0	0	0
CNI	A20	pre	NA	NA	NA	NA	NA	NA	NA	NA
CNI	A21	pre	0	0	0	0	100	0	0	0
CNI	A22	pre	13.2	2.94	11.8	0	61.8	1.47	0	8.82
CNI	A23	pre	30.16	16.97	7.55	0	33.96	0	0	11.32
CNI + other drug(s)	B1	pre	11.56	16.68	5	0.36	58.22	1.07	0.24	7.85
CNI + other drug(s)	B2	pre	1.94	7.77	0.97	0.97	49.47	0	0	39.8
CNI + other drug(s)	B3	pre	20.6	11.55	9.09	0	55.55	0.35	0.35	4.2
CNI + other drug(s)	B4	pre	12.2	14.6	0	0	48.8	0	0	24.4
CNI + other drug(s)	B5	pre	58.1	6.45	10.3	0	24.2	0	0	0.97
CNI + other drug(s)	B6	pre	22.4	2.99	2.99	4.48	14.9	1.49	0	50.7
CNI + other drug(s)	B7	pre	9.09	0	9.09	0	45.5	0	0	36.4
CNI + other drug(s)	B8	pre	11.3	9.34	10.7	0	57.33	0	0	13.3
CNI + other drug(s)	B9	pre	6.45	16.1	6.45	0	71	0	0	0
CNI + other drug(s)	B10	pre	20.3	13.28	11.7	0	48.4	0	0	7.03
CNI + other drug(s)	B11	pre	NA	NA	NA	NA	NA	NA	NA	NA
CNI + other drug(s)	B12	pre	33.3	16.7	0	0	33.3	0	0	16.7
CNI + other drug(s)	B13	pre	14	14.05	7.02	0	49.1	0	0	17.5
CNI + other drug(s)	B14	pre	13.12	27.48	3.74	0.62	46.85	1.25	0	10
CNI + other drug(s)	B15	pre	54.5	27.3	0	0	18.2	0	0	0
CNI + other drug(s)	B16	pre	5.66	5.66	3.77	0	81.1	0	0	3.77
CNI + other drug(s)	B17	pre	41.7	25	8.33	0	25	0	0	0
CNI + other drug(s)	B18	pre	11.5	16.44	9.84	0	59.04	0	0	4.92
CNI + other drug(s)	B19	pre	39.1	13	4.35	0	43.47	0	0	0
CNI + other drug(s)	B20	pre	NA	NA	NA	NA	NA	NA	NA	NA
CNI + other drug(s)	B21	pre	0	27.3	9.09	0	45.5	0	0	18.2
CNI + other drug(s)	B22	pre	10.2	18.4	0	0	69.34	0	0	4.08
CNI + other drug(s)	B23	pre	39.4	12.1	6.06	3.03	24.2	0	0	15.13
CNI + other drug(s)	B24	pre	19.7	8.2	4.92	0	60.7	0	0	6.56
CNI + other drug(s)	B25	pre	9.52	23.8	4.76	0	57.16	4.76	0	0
CNI + other drug(s)	B26	pre	3.45	24.1	0	0	62.1	0	0	10.3
CNI + other drug(s)	B27	pre	0	0	100	0	0	0	0	0
CNI + other drug(s)	B28	pre	18.5	10.9	4.2	0.42	49.12	0.42	0.84	15.52
CNI + other drug(s)	B29	pre	33.3	0	0	0	16.7	0	0	50
CNI + other drug(s)	B30	pre	37	18.5	18.5	0	18.5	0	0	7.41
CNI + other drug(s)	B31	pre	4.94	16	1.23	0	67.9	1.23	0	8.64
Healthy	H01	post	4.73	14.8	8.88	0	61.58	1.78	0	8.28
Healthy	H02	post	12.1	26.76	5.17	0	52.62	0	0	3.45
Healthy	H03	post	16.1	14	16.1	1.4	39.2	0	1.4	11.9
Healthy	H04	post	6.76	25.65	10.81	0	48.65	1.35	0	6.76
Healthy	H05	post	9.09	36.4	9.09	0	45.5	0	0	0
Healthy	H06	post	7.41	25.9	7.41	0	57.4	0	0	1.85
Healthy	H07	post	12.1	24.1	3.45	0	53.42	1.72	0	5.17
Healthy	H08	post	33.9	14.5	4.84	0	45.2	1.61	0	0
Healthy	H09	post	17.8	21.64	10.8	0	44.34	0	0.54	4.86
Healthy	H10	post	16.5	16.77	5.2	0	52.25	0.71	0.24	8.27
Healthy	H11	post	19.3	12.19	9.84	0	55.09	0	0	3.54
Healthy	H12	post	10.3	13.8	13.8	0	55.2	0	0	6.9
Healthy	H13	post	18.8	24.2	10.1	0	40.3	0	0	6.71
Healthy	H14	post	15	21.01	3.76	0	55.83	0.63	0	3.76
Healthy	H15	post	16.1	12.2	22.2	0	46.16	0	0	3.33
Healthy	H16	post	12.4	17.6	8.29	0	48.72	1.04	0	11.9
Healthy	H17	post	18.24	23.13	1.63	0	33.47	1.63	0	21.97
Healthy	H18	post	23.4	19.45	9.7	0.25	41.8	1.99	0.5	2.99
Healthy	H19	post	17.74	17.72	16.64	0	39.62	2.08	0	6.25
Healthy	H20	post	10.73	30.05	2.15	0	53.26	0	0	3.86
Healthy	H21	post	24.1	19.43	6.48	0	45.33	0.93	0	3.7
Healthy	H22	post	41.02	16.06	5.77	0	34.62	0.64	0	6.41
Healthy	H23	post	27	17.2	4.02	0.57	45.95	1.15	0	4.59
Healthy	H24	post	9.34	18.74	5.18	0	66.52	0.51	0	2.2
Healthy	H25	post	38.71	12.9	3.23	0	45.2	0	0	1.61
Healthy	H26	pre	NA	NA	NA	NA	NA	NA	NA	NA
Healthy	H27	post	26.1	7.99	20.1	0.67	32.1	1.16	1.5	10.43
Healthy	H28	post	4.76	38.12	4.76	0	49.96	0	0	7.14
Healthy	H29	post	4.38	14.6	0.73	0	76.69	0	0	5.84
Healthy	H30	post	4.49	23	1.12	0	68.5	0	0	2.81
Healthy	H31	post	24.1	8.05	2.3	0	65.55	0	0	1.15
Healthy	H32	post	25	26.63	3.33	0	36.7	1.67	0	10
Healthy	H33	post	7.92	13.4	1.09	0	73.25	0.82	0	3.83
Healthy	H34	post	15.9	20.6	2.38	0	55.59	0.4	0	6.35
Healthy	H35	post	19.4	19.4	3.23	0	58.1	0	0	0
Healthy	H36	post	6.67	13.3	20	0	60	0	0	0
Healthy	H37	post	21.81	29.02	4.03	0.81	42.7	0.81	0	4.84
Healthy	H38	post	30.83	14.83	4.94	0	46.93	0	0	3.7
Healthy	H39	post	30.6	7.41	19.4	0	36.08	2.78	0	5.56
Healthy	H40	post	20.8	22.41	10	0	41.16	0.26	0.26	5.66
Healthy	H41	post	18.1	12.19	9.45	0	59.1	0	0	1.57
Healthy	H42	post	11	7.69	15.4	0	40.7	4.4	4.4	16.5
Healthy	H43	post	15.8	5.26	15.8	0	63.2	0	0	0
Healthy	H44	post	18.9	13.5	16.2	0	40.5	2.7	2.7	5.41
CNI	A01	post	20.5	27.27	2.27	0	47.77	0	0	4.55
CNI	A02	post	25	0	6.25	0	62.45	0	6.25	0
CNI	A03	post	20.6	18.2	3.75	0	49.1	0	0	8.86
CNI	A04	post	30.26	33.3	6.06	0	30.3	0	0	6.06
CNI	A05	post	4.21	30.56	0	0	64.2	0	0	2.11
CNI	A06	post	25.6	9.77	2.26	0.75	37.6	2.26	0	21.8
CNI	A07	post	43.8	18.8	6.25	0	31.2	0	0	0
CNI	A08	post	22.74	19.27	5.68	0	40.87	1.14	0	12.5
CNI	A09	post	20.3	19.6	4.35	0	53.62	0	0	2.17
CNI	A10	post	20.6	11.8	11.76	0	50	0	0	5.88
CNI	A11	post	14.3	4.76	0	0	66.7	0	0	14.3
CNI	A12	post	11.1	0	11.1	0	77.8	0	0	0
CNI	A13	post	23.1	7.69	0	0	46.19	0	0	23.09
CNI	A14	post	NA	NA	NA	NA	NA	NA	NA	NA
CNI	A15	post	NA	NA	NA	NA	NA	NA	NA	NA
CNI	A16	post	8	10	6	2	60	0	2	16
CNI	A17	post	52.36	21.39	4.76	0	20.19	0	0	4.76
CNI	A18	post	33.3	16.7	0	0	16.7	0	0	33.3
CNI	A19	post	15.83	18.4	2.63	0	57.93	2.63	0	2.63
CNI	A20	post	NA	NA	NA	NA	NA	NA	NA	NA
CNI	A21	post	0	16	12	0	56	0	0	16
CNI	A22	post	20.7	6.9	13.8	0	48.3	0	3.45	6.9
CNI	A23	post	100	0	0	0	0	0	0	0
CNI + other drug(s)	B1	post	7.78	26.18	3.01	0.18	51.95	1.84	0	11.84
CNI + other drug(s)	B2	post	6.47	13.7	2.88	1.44	43.9	0.72	1.44	29.5
CNI + other drug(s)	B3	post	39.92	20.15	4.09	0	36.81	0	0	1.37
CNI + other drug(s)	B4	post	0	0	0	0	0	0	0	0
CNI + other drug(s)	B5	post	58.3	15	1.67	0	23.3	1.67	0	0
CNI + other drug(s)	B6	post	27.8	4.12	4.12	3.09	14.4	4.12	2.06	41.2
CNI + other drug(s)	B7	post	0	0	0	0	75	0	25	0
CNI + other drug(s)	B8	post	2.78	22.2	0	0	63.86	0	0	13.9
CNI + other drug(s)	B9	post	8.96	32.8	2.99	0	50.7	0	0	4.48
CNI + other drug(s)	B10	post	20	19.37	5.33	0	53.3	0	0	4.67
CNI + other drug(s)	B11	post	20	13.3	0	6.67	46.7	0	0	13.3
CNI + other drug(s)	B12	post	NA	NA	NA	NA	NA	NA	NA	NA
CNI + other drug(s)	B13	post	22	7.32	7.32	0	65.88	0	0	2.44
CNI + other drug(s)	B14	post	22.2	33.3	0	0	33.3	0	0	11.1
CNI + other drug(s)	B15	post	0	0	0	0	0	0	0	0
CNI + other drug(s)	B16	post	2.68	6.71	2.68	0	80.5	0	0	8.05
CNI + other drug(s)	B17	post	42.64	21.74	8.88	0	24.84	0	0	2.67
CNI + other drug(s)	B18	post	4.03	13.7	0.4	0	73	0	0	8.87
CNI + other drug(s)	B19	post	0	0	0	0	0	0	0	0
CNI + other drug(s)	B20	post	NA	NA	NA	NA	NA	NA	NA	NA
CNI + other drug(s)	B21	post	0	25	6.25	0	40.6	6.25	0	21.9
CNI + other drug(s)	B22	post	37	28.05	6.35	0	31.73	0	0	0
CNI + other drug(s)	B23	post	33.3	3.33	16.7	0	43.3	0	0	3.33
CNI + other drug(s)	B24	post	27.4	10.4	17	0	44.34	0.94	0	0.94
CNI + other drug(s)	B25	post	20.2	25	5.95	0	47.6	0	0	1.19
CNI + other drug(s)	B26	post	10.35	10.3	0	0	75.9	0	0	3.45
CNI + other drug(s)	B27	post	0	25	25	0	0	0	0	50
CNI + other drug(s)	B28	post	13.5	25	11.54	1.92	36.5	0	1.92	9.61
CNI + other drug(s)	B29	post	9.09	9.09	6.06	3.03	54.5	0	0	18.2
CNI + other drug(s)	B30	post	39.04	14.6	14.6	2.44	26.8	0	0	2.44
CNI + other drug(s)	B31	post	9.09	18.2	5.19	0	58.4	0	0	9.09
[truncated: 49 more columns]

## Sheet: Fig.4
Figure.4a
	Healthy																																												CNI
	H01	H02	H03	H04	H05	H06	H07	H08	H09	H10	H11	H12	H13	H14	H15	H16	H17	H18	H19	H20	H21	H22	H23	H24	H25	H26	H27	H28	H29	H30	H31	H32	H33	H34	H35	H36	H37	H38	H39	H40	H41	H42	H43	H44	A01	A02	A03	A04	A05
Wuhan-1	2715.16	9649.73	2369.37	2701.73	4470.21	2034.04	2260.37	1181.96	11706.9	4272.54	2600.89	2617.55	5397.05	2305.3	3097.3	1656.42	629.343	8019.52	10763.5	794.7	748.1	2669	1852	791.9	319.3	445.4	2847	6886	276.4	1164	988	1218	1025	1215	382.9	1479	1917	1500	811.6	743.2	749.4	1427	51463	6962	1001	1439	1640	813.8	1770
BA.1	308.967	973.966	324.118	691.045	530.798	188.285	174.868	132.33	759.135	559.776	517.855	252.28	434.609	272.882	654.495	172.079	100	566.746	1122.07	243.101	117.167	119.061	252.579	209.459	100	183.185	488.425	714.566	104.729	191.288	193.681	172.46	345.427	227.977	110.649	414.719	100	132.534	157.696	188.775	175.85	193.154	27798.8	785.762	100	159.748	380.061	135.181	366.535
BA.2	397.951	1283.71	214.639	687.801	807.095	385.546	457.65	187.589	1837.92	1137.36	749.361	538.36	670.194	514.459	754.122	270.716	100	1261.57	2900.09	430.012	196.115	189.041	514.969	357.417	100	238.067	727.705	1261.8	100	285.316	386.726	261.931	492.458	295.007	127.218	451.333	141.957	188.256	183.51	313.431	174.237	323.092	32254	1142.21	100	304.648	571.209	182.239	661.338
BA.5	152.335	524.157	179.195	454.202	512.668	191.141	182.17	199.296	566.624	320.159	481.031	275.996	197.903	313.834	359.115	345.573	142.094	397.715	721.838	305.6	186.3	253.3	465.9	188	100	171.92	644.5	2032	102.9	320.3	371.6	221.1	567.5	970.7	143.5	883.8	131.2	193.3	178.3	408.5	110.04	570.4	8241.34	183.645	100	100	299	103.4	258.6
BQ.1.1	286.992	730.681	183.135	476.755	965.204	183.107	342.047	168.122	1211.07	686.462	602.297	432.243	409.8	416.646	517.111	193.043	100	910.597	1822.33	213.275	124.987	100	294.234	188.379	100	233.835	531.18	842.148	105.518	197.235	208.855	164.806	311.524	179.11	100	454.559	102.858	170.899	183.276	191.144	110.205	171.944	9852.42	524.197	100	179.071	510.744	160.371	258.049
XBB	150.234	500.999	131.279	293.628	585.569	162.927	182.344	131.042	558.471	281.527	319.232	189.409	197.837	219.86	393.518	139.741	100	544.844	758.72	154.25	100	100	176.152	141.738	100	151.978	275.927	391.155	100	149.696	158.101	116.365	180.461	125.305	100	232.026	100	100	137.549	158.554	100	114.249	5079.68	202.909	100	134.326	224.749	116.917	181.064
BA.4.6	349.012	781.138	220.31	577.635	990.181	410.402	318.183	195.11	1257.06	772.547	618.413	438.452	487.605	372.871	765.422	275.734	107.902	976.279	1813.39	358.533	164.843	157.121	486.311	299.104	100	355.224	559.892	1155.84	100	228.591	251.984	170.788	402.483	223.457	100	481.362	161.879	186.36	314.133	268.825	143.439	195.373	10203.2	542.916	100	249.3	661.742	215.71	473.314
BA.2.75	199.464	681.862	187.762	541.841	777.725	335.657	309.664	181.837	1077.24	574.494	552.15	300.918	363.661	362.795	684.546	240.021	133.155	772.511	1844.91	312.546	137.604	163.97	367.53	333.305	100	245.17	505.324	791.124	100	197.418	180.132	161.973	233.657	162.586	116.855	350.118	129.094	161.382	282.843	201.465	134.088	174.011	11425.6	661.037	100	180.571	522.923	182.721	337.348
Figure.4c
	Healthy																																												CNI
	H01	H02	H03	H04	H05	H06	H07	H08	H09	H10	H11	H12	H13	H14	H15	H16	H17	H18	H19	H20	H21	H22	H23	H24	H25	H26	H27	H28	H29	H30	H31	H32	H33	H34	H35	H36	H37	H38	H39	H40	H41	H42	H43	H44	A01	A02	A03	A04	A05
BA.5	10	10	10	10	10	10	10	10	10	10	10	10	10	10	10	10	10	10	10	10	10	10	10	10	10	10	10	10	10	10	10	10	10	10	10	10	10	10	10	10	10	10	61.28	10	10	10	10	10	10
BQ.1.1	10	10	10	10	10	10	10	10	10	10	10	10	10	10	10	10	10	10	10	10	10	10	10	10	10	10	10	10	10	10	10	10	10	10	10	10	10	10	10	10	10	10	10	10	10	10	10	10	10
XBB	10	10	10	10	10	10	10	10	10	10	10	10	10	10	10	10	10	10	10	10	10	10	10	10	10	10	10	10	10	10	10	10	10	10	10	10	10	10	10	10	10	10	32.5	10	10	10	10	10	10
Figure.4d
	Healthy																																												CNI
	H01	H02	H03	H04	H05	H06	H07	H08	H09	H10	H11	H12	H13	H14	H15	H16	H17	H18	H19	H20	H21	H22	H23	H24	H25	H26	H27	H28	H29	H30	H31	H32	H33	H34	H35	H36	H37	H38	H39	H40	H41	H42	H43	H44	A01	A02	A03	A04	A05
Wuhan-1	176414	46117.2	28747.9	45313.9	116079	195186	45055.6	135898	128822	87360.3	104118	193220	84578	49607.6	128286	28735	20723.5	40664.9	128161	42846	32228.1	45621	21349.2	34782.8	14281.6	108684	106506	46905.4	34429.8	25319.4	30005.4	22744.2	23430.8	39024.6	20069.4	25823.7	33814.9	37398.9	154498	106090	49439.8	27307.8	136090	42257.9	12798.6	37314.1	92948	17929.6	33503
BA.1	24094.3	5297.62	2859.17	11496	25395.3	24689.6	9167.38	23611.3	32377.4	10947.8	20051.1	27986.2	11963	8768.18	24585	4942.86	6025.64	7118.91	28157.6	6758.22	12069.8	9009.68	4064.98	4067.74	5496.68	39534.4	29910.1	12404.3	8376.27	8585.99	6234.15	4899.89	4704.92	11989.5	4786.68	15885.4	5178.44	8851.11	35394.7	29356.4	30193.5	336.613	110465	8925.7	60660.1	4821.97	41708.4	8499.8	16285.7
BA.2	37451.3	9233.25	6246.52	23974.4	44092.4	39059.3	11960.4	39260	45583.2	21067.8	35081	43863	21656	24136.9	34183.2	5796.63	7275.39	9280.19	35480.9	10470.2	17916.5	17418.1	8789.6	7940.24	8714.99	58161	44557.4	22529.7	10907.9	11792.1	9560.06	6103.97	9397.08	27122.3	8575.08	28623.3	11517.8	13002.1	61432.5	40696.6	42720.2	661.737	145720	12353	7011.6	9744.78	82144.9	11991.3	26485.5
BA.5	9719.35	5571.52	1808.19	2906	12296.5	6579.93	4997.51	9993.08	15062.1	10414	7054.62	14861	5012.29	2981.91	6231.63	4158.84	4385.12	1989.18	11228.9	7330	17917	27137	5851	6100	5324	12683	39342	33512	12620	12149	7571	2016	2693	11741	4616	19907	6770	8113	21179	37668	33510	231.201	26291.7	2332.27	9368	5338	46978	9412	13254
BQ.1.1	16011	9860.46	2367	7283.42	23740.9	14139.5	7858.53	19617.5	37132.1	19020.7	24076.9	32046.5	15024.3	12137.5	18073.6	3336.45	3082.61	7702.57	19998.9	5329.98	9667.64	8009.83	2562.4	2893.83	2623.79	26314.4	18182.9	14663.4	8281.14	8942.87	6315.26	2754.62	5550.04	9716.33	3191.5	12767.4	3116.76	7697.26	21000.6	21008.9	19107.3	440.496	45584.6	4775.52	5589.31	7788.3	46737	9574.39	12141
XBB	10493.3	5661.36	1337.69	3373.3	12893.7	8275.25	4357.58	10548.1	18101.9	11638.7	11327.7	17669.5	9892.88	7572.01	9845.42	2813.53	2477.57	3956.68	13610.8	2849.25	6232.21	3591.88	1587.21	1899.4	2067.44	12532.7	11501.7	9567.77	3499.39	6714.96	3486.51	1999.31	2651.98	5770.3	2025.12	8944.49	2561.47	5124.17	10016.7	11980.8	11282.4	321.123	33351.7	2962.8	2501.2	3048.81	17661.4	3098.19	5908.07
BA.4.6	29593.3	11542	3104.39	10236.4	38113.6	16247.6	9754.22	27170.8	36858	22078.8	17956.6	33628.7	13789.1	11341.8	17811.1	4696.12	5323.04	7370	22557.5	6354.43	10671.6	8195.48	3819.52	3027.9	3395.06	31306.6	26810.7	16459.1	9303.38	8230.59	7523.51	3494.87	7387.41	11760.7	6400	23311	7031.7	10675	28568.3	28705.1	22605.2	416.646	50251.4	4471.72	4222.43	6884.42	39890.2	6779.36	11994.2
BA.2.75	25218.8	10118.1	3070.66	12167.4	36384.4	23203.7	9344.28	32073.3	32254	14444.3	21916.3	30620.6	13966.1	9969.75	24096.8	5368.86	5987.35	7154.53	23744.2	6736.02	10085.7	9515.22	4899.57	3153.64	3281.18	36619.9	29227.4	13326.4	10573.7	9232	7363.81	5397.05	6693.27	12015.4	7450.84	20266.9	7042.79	11480.6	37099.3	45077.2	29490	347.767	55800.6	8265.41	5687.39	7962.87	47493.6	9028.64	17021.5
Figure.4f
	Healthy																																												CNI
	H01	H02	H03	H04	H05	H06	H07	H08	H09	H10	H11	H12	H13	H14	H15	H16	H17	H18	H19	H20	H21	H22	H23	H24	H25	H26	H27	H28	H29	H30	H31	H32	H33	H34	H35	H36	H37	H38	H39	H40	H41	H42	H43	H44	A01	A02	A03	A04	A05
BA.5	48.39	13.83	46.84	47.05	70.88	49.62	35.93	44.24	40.07	47.7	64.11	105.6	40.15	17.93	67.74	10	10.16	10	50.39	17.61	69.44	28.34	51.56	63.92	17.77	44.44	147.9	31.31	19.11	15.48	21.02	10	60.27	49.41	49.62	39.49	27.85	17.73	112.3	47.59	47.78	10	242.6	10	10	10	138.5	10	40.66
BQ.1.1	10	10	10	10	12.11	23.44	10	10.21	10	13.94	10	12.55	10	10	15.68	10	10	10	27.3	10	10	10	10	10	10	15.83	41.52	10	10	10	10	10	10	10	10	10	10	10	48.85	18.89	10	10	10	10	10	10	10.18	10	10
XBB	11.09	10	10	10	77.4	13.4	10	26.27	13.22	18.43	10	27.74	25.65	10	29.96	10	10	10	51.96	10	41.23	10.4	10	12.81	10	51.86	418.4	10	10	10	10	10	10	10	10	10	10	10	71.12	54.51	16.42	10	144.6	10	10	10	28.41	10	10
[truncated: 49 more columns]

## Sheet: Fig.5
Figure.5a
	Healthy																																												CNI
	H01	H02	H03	H04	H05	H06	H07	H08	H09	H10	H11	H12	H13	H14	H15	H16	H17	H18	H19	H20	H21	H22	H23	H24	H25	H26	H27	H28	H29	H30	H31	H32	H33	H34	H35	H36	H37	H38	H39	H40	H41	H42	H43	H44	A01	A02	A03	A04	A05
Wuhan-1	0.12982	0.24	0.194	0.2613	0.15656	0.158	0.07145	0.209	0.357	0.11098	0.10855	0.21048	0.153	0.05621	0.181	0.1539	0.075	0.06826	0.28388	0.196	0.148	0.09	0.122	0.895	0.0728	NA	0.16	0.153	0.242	0.05256	0.11074	0.21218	0.06997	0.37603	0.51	0.424	0.339	0.29266	0.18652	0.701	0.358	0.38364	0.44067	0.11207	0.11424	0.771	0.21941	0.61583	0.06668
BA.5	0.219	0.341	0.142	0.203	0.1	0.12	0.0934	0.077	0.297	0.121	0.181	0.3	0.056	0.0183	0.214	0.21	0.0374	0.0778	0.313	0.199	0.42	0.192	0.09892	0.843	0.0675	NA	0.18712	0.125	0.483	0.03666	0.136	0.17882	0.0355	0.34203	0.572	0.436	0.31764	0.25855	0.23778	0.56855	0.33164	0.33441	0.43686	0.158	0.167	0.77	0.218	0.355	0.0524
BQ.1.1	0.20348	0.338	0.347	0.21767	0.11743	0.24543	0.122	0.24	0.476	0.08406	0.18629	0.18215	0.246	0.07446	0.253	0.204	0.04213	0.08867	0.26522	0.13784	0.19536	0.817	0.05396	0.089	0.12346	NA	0.8	0.1917	0.428	0.01934	0.07819	0.21617	0.03735	0.21863	0.397	0.231	0.24724	0.24488	0.12464	0.78483	0.396	0.31268	0.18702	0.15457	0.13473	1.2	0.28	0.76246	0.02222
XBB	0.15859	0.2695	0.264	0.216	0.0995	0.149	0.06186	0.01	0.354	0.0745	0.15629	0.153	0.093	0.03524	0.2079	0.164	0.05566	0.0581	0.2751	0.14652	0.167	0.75	0.06873	0.1165	0.15935	NA	0.897	0.225	0.441	0.057	0.0902	0.227	0.05026	0.26803	0.463	0.324	0.184	0.21188	0.13049	0.98383	0.47228	0.37816	0.39808	0.11598	0.16105	1.292	0.21485	0.78153	0.04912
Figure.5c
	Healthy																																												CNI
	H01	H02	H03	H04	H05	H06	H07	H08	H09	H10	H11	H12	H13	H14	H15	H16	H17	H18	H19	H20	H21	H22	H23	H24	H25	H26	H27	H28	H29	H30	H31	H32	H33	H34	H35	H36	H37	H38	H39	H40	H41	H42	H43	H44	A01	A02	A03	A04	A05
Wuhan-1	0.15141	0.286	0.44273	0.239	0.14985	0.158	0.10124	0.661	1.012	0.13721	0.30606	0.266	0.41	0.04532	0.667	0.263	0.10081	0.25876	0.99	0.42737	0.2516	0.03946	0.25376	0.43111	0.16	NA	1.502	0.449	0.184	0.26166	0.12	0.27086	0.17511	0.42686	0.194	0.213	0.4384	0.33073	1.462	0.90422	0.96187	0.32718	0.293	0.35058	0.8739	1.377	0.655	0.585	0.24172
BA.5	0.0556	0.143	0.31824	0.167	0.099	0.111	0.0624	0.278	0.918	0.121	0.3	0.146	0.22	0.05232	0.469	0.2189	0.10395	0.2136	0.757	0.29936	0.1068	0.05044	0.245	0.33	0.51	NA	0.874	0.412	0.227	0.217	0.01	0.208	0.064	0.31286	0.49	0.086	0.31792	0.266	0.933	0.51522	0.704	0.427	0.305	0.18777	0.9759	1.494	0.529	0.303	0.1461
BQ.1.1	0.19512	0.09713	0.38502	0.096	0.141	0.124	0.10401	0.269	0.875	0.11308	0.32473	0.112	0.25	0.06986	0.378	0.15	0.09365	0.16879	0.542	0.17183	0.1226	0.0283	0.21382	0.14901	0.072	NA	0.962	0.43755	0.183	0.08952	0.042	0.10382	0.0488	0.22262	0.455	0.16	0.23548	0.19159	1.095	0.48222	0.62187	0.30159	0.12222	0.30708	0.8589	2.26914	0.604	0.60488	0.12776
XBB	0.065	0.249	0.255	0.076	0.05	0.077	0.107	0.18	0.801	0.07339	0.32142	0.168	0.173	0.0318	0.57	0.14182	0.07143	0.18601	0.90539	0.2254	0.1364	0.03964	0.256	0.17173	0.126	NA	0.936	0.391	0.232	0.14766	0.115	0.243	0.07593	0.28786	0.263	0.298	0.2214	0.21659	1.063	0.56022	0.67487	0.32424	0.28616	0.18026	1.0359	2.276	0.562	0.72268	0.09313
[truncated: 49 more columns]

## Sheet: Fig.6
Figure.6a
	Healthy																																												CNI
	H01	H02	H03	H04	H05	H06	H07	H08	H09	H10	H11	H12	H13	H14	H15	H16	H17	H18	H19	H20	H21	H22	H23	H24	H25	H26	H27	H28	H29	H30	H31	H32	H33	H34	H35	H36	H37	H38	H39	H40	H41	H42	H43	H44	A01	A02	A03	A04	A05
Wuhan-1	2.4	1.68	0.68	0.86	0.38	0.03	0.01	0.18	1.14	0.26	0.47	0.6	1.28	0.01	1.8	1.34	0.09	1.16	0.48	1.39	0.54	1.518	0.01	0.63	0.3	NA	0.64	1.11	0.52	1.27	0.24	0.16	1.07	0.23	0.68	0.26	0.37	0.04	0.78	0.44	0.48	0.42	0.54	0.01	0.28	0.01	0.29	0.3	0.08
BA.5	2.02	0.75	1.26	2.06	1.66	0.04	0.05	0.18	0.42	0.97	0.24	0.42	0.15	0.32	0.64	0.42	0.05	0.49	0.09	1.12	0.45	0.118	0.96	1.59	0.6	NA	1.76	1.13	0.51	1.83	0.74	0.2	1.3	0.32	1.23	0.79	0.66	0.04	0.55	0.15	0.3	0.01	0.11	0.05	0.39	0.01	0.25	0.2	0.01
BQ.1.1	1.59	1.78	1.22	0.97	0.6	0.13	0.09	0.92	2.37	0.59	0.97	1	0.88	0.31	1.71	1.21	0.27	1.41	0.32	0.01	0.13	0.778	0.01	0.7	0.54	NA	3.12	0.38	0.01	0.44	0.19	0.09	0.89	0.43	1.29	0.57	0.53	0.14	0.98	0.31	0.64	0.17	0.31	0.24	0.06	0.01	0.12	0.16	0.03
XBB	2.08	1.13	1.41	1.96	1.1	0.06	0.02	0.16	0.53	0.78	0.23	0.45	0.17	0.25	0.7	0.6	0.01	0.65	0.04	0.01	0.21	0.648	0.01	0.82	0.48	NA	3.59	0.61	0.3	0.86	0.28	0.13	1.01	0.43	1.35	0.51	0.45	0.09	1.19	0.29	0.46	0.07	0.16	0.08	0.11	0.22	0.05	0.18	0.01
Figure.6b
	Healthy																																												CNI
	H01	H02	H03	H04	H05	H06	H07	H08	H09	H10	H11	H12	H13	H14	H15	H16	H17	H18	H19	H20	H21	H22	H23	H24	H25	H26	H27	H28	H29	H30	H31	H32	H33	H34	H35	H36	H37	H38	H39	H40	H41	H42	H43	H44	A01	A02	A03	A04	A05
Wuhan-1	2.4	1.71	0.47	0.43	0.093	0.01	0.123	0.23	2.03	0.46	0.26	0.9	1.17	0.19	2.12	1.18	0.71	1.31	0.41	0.5	0.233	0.326	0.6	1.17	0.6	NA	2.89	0.58	1.25	0.96	1.6	0.17	0.57	0.22	0.9	0.48	0.224	0.113	1.61	1.69	0.71	0.13	0.17	0.044	0.093	0.22	0.3	0.242	0.2
BA.5	1.67	0.74	2.02	0.77	0.123	0.18	0.213	0.36	0.8	1.38	0.1	0.32	0.61	0.85	1.15	0.88	0.52	0.69	0.01	0.37	0.173	0.406	0.74	1.07	2.14	NA	5.07	0.47	1.06	1.16	1.82	0.19	1.31	0.17	1.13	2.12	0.274	0.033	2.16	1.75	0.96	0.1	0.05	0.094	0.223	0.14	0.37	0.092	0.11
BQ.1.1	1.9	1.43	0.74	0.61	0.253	0.2	0.283	0.59	1.28	1.27	0.21	0.75	0.74	0.74	1.54	0.78	0.6	1.26	0.57	0.09	0.083	0.276	0.27	0.11	0.23	NA	1.32	0.1	0.46	0.79	0.15	0.22	0.7	0.11	0.98	2.02	0.394	0.203	0.99	1.1	0.61	0.07	0.33	0.084	0.073	0.82	0.57	0.072	0.12
XBB	1.96	0.82	1.57	0.51	0.113	0.03	0.223	0.43	1.16	1.03	0.09	0.51	0.5	0.53	0.83	0.74	0.46	0.54	0.04	0.11	0.113	0.336	0.41	0.28	0.08	NA	2.41	0.15	0.8	0.99	0.13	0.21	0.58	0.06	1.21	0.79	0.384	0.173	1.99	2.08	1.39	0.16	0.08	0.104	0.053	0.65	0.5	0.072	0.05
[truncated: 49 more columns]
